# Supplementary material for: Diagnostic Performance and Misclassification Patterns of Preoperative MRI in Rectal Cancer: A Real-World Study
Source: Diagnostics (Basel). 2026 May 13;16(10):1481. doi: 10.3390/diagnostics16101481 (PMC13205548; doi:10.3390/diagnostics16101481)
Supplement: Supplementary file 1 [file diagnostics-16-01481-s001.zip]

Archive with 12 entries (12 files):
- Supplementary Figure S1_legend.pdf
- Supplementary Figure S2_legend.pdf
- Supplementary Table S1.pdf
- Supplementary Table S2.pdf
- Supplementary Table S3.pdf
- Supplementary Table S4.pdf
- Supplementary Table S5.pdf
- Supplementary Table S6.pdf
- Supplementary Table S7.pdf
- Supplementary Table S8.pdf
- Supplementary Table S9.pdf
- Supplementary Table S10.pdf
